# Supplementary material for: Polymorphisms Influence the Expression of the Fas and FasL Genes in COVID-19
Source: Int J Mol Sci. 2025 Jan 14;26(2):666. doi: 10.3390/ijms26020666 (PMC11765610; doi:10.3390/ijms26020666)
Supplement: Supplementary file 1 [file ijms-26-00666-s001.zip]

Archive with 1 entries (1 files):
- ijms-3345863-supplementary.pdf
